# Supplementary material for: Predictive and Prognostic Biomarker Identification in a Large Cohort of Androgen Receptor-Positive Salivary Duct Carcinoma Patients Scheduled for Combined Androgen Blockade
Source: Cancers (Basel). 2021 Jul 14;13(14):3527. doi: 10.3390/cancers13143527 (PMC8307921; doi:10.3390/cancers13143527)
Supplement: Supplementary file 1 [file cancers-13-03527-s001.zip]

Archive with 1 entries (1 files):
- cancers-1286063-supplementary.pdf
